# Supplementary material for: Kinematic alteration in three-dimensional reaching movement in C3-4 level cervical myelopathy
Source: PLoS One. 2023 Nov 30;18(11):e0295156. doi: 10.1371/journal.pone.0295156 (PMC10688652; doi:10.1371/journal.pone.0295156)
Supplement: S1 File — (XLSX) [file pone.0295156.s001.xlsx]

## Sheet: 231024_dataset
						Reaching movement				Motor function						Cutaneous pressure threshold
	ID	Group		Pre_ope_JOAUEF	Post_ope_JOAUEF	Pre_ope_Movement_distance	Post_ope_Movement_distance	Pre_ope_Movement_time	Post_ope_Movement_time	Pre_ope_Grip_strength	Post_ope_Grip_strength	Pre_ope_Pinch_strength	Post_ope_Pinch_strength	Pre_ope_G&Rtest	Post_ope_G&Rtest	Pre_ope_Thumb	Post_ope_Thumb	Pre_ope_Index	Post_ope_index	Pre_ope_Middle	Post_ope_Middle	Pre_ope_STEF	Post_ope_STEF
	1_1	C3-4	1	1	4	0.3	0.3	0.9	0.82	20	21	2.75	3	16	13	2	2	2	2	2	0.07	43.62	38.43
	1_2	C4-7	0	4	4	0.24	0.24	0.74	0.65	40.75	50.5	6.1	5.9	27	38	0.4	0.4	0.4	0.07	2	2	53.53	28.28
	1_4	C3-4	1	3	4	0.26	0.3	0.64	0.7	17	16	2.3	2.9	22	15	0.4	0.4	0.07	0.4	0.07	0.4	46.2	42.4
	1_7	C4-7	0	2	4	0.23	0.23	1.18	0.7	13	19.5	1.7	2.7	6	18	300	0.07	300	0.07	300	0.07	50.79	133.29
	1_8	C4-7	0	4	4	0.22	0.24	0.73	0.81	20.5	21	3.9	3.3	23	25	0.07	0.07	0.07	0.07	0.07	0.07	30.42	24.37
	1_9	C3-4	1	2	4	0.31	0.26	0.93	0.78	10	14	1.8	2.1	9	14	0.4	0.4	0.4	0.4	0.07	0.4	55.9	42.6
	1_11	C4-7	0	3	4	0.23	0.23	0.56	0.49	19	12	2.7	2.8	18	21	2	0.07	2	0.07	2	0.07	35.83	33.09
	1_19	C4-7	0	4	4	0.29	0.27	0.7	0.65	19.5	15	3.3	3.2	21	20	40	0.4	0.07	0.07	0.4	0.07	27.2	37.25
	1_22	C4-7	0	4	4	0.25	0.23	0.81	0.82	18	23	2.3	2.5	18	20	0.07	0.07	0.07	0.07	0.07	0.07	37.86	35.15
	1_25	C4-7	0	4	4	0.24	0.23	0.63	0.63	12	19	3.7	2.8	17	25	0.07	0.07	0.07	0.07	0.07	0.07	23.61
	1_26	C3-4	1	1	4	0.31	0.25	0.9	0.71	15	16	4.3	2.5	10	20	2	0.4	2	0.04	2	0.07	85.9	46.7
	1_29	C4-7	0	3	4	0.23	0.25	0.49	0.53	40	38.5	8.1	5.3	21	24	0.4	0.07	0.07	0.07	0.07	0.07	27.49	31.15
	1_30	C4-7	0	2	4	0.24	0.23	0.87	0.7	15	16	2.2	2.6	11	12	0.07	0.07	0.4	0.07	0.07	0.07	69.06	45.37
	1_33	C3-4	1	2	4	0.26	0.27	1.04	1	21	21	3.6	4.4	14	22	0.07	0.07	0.07	0.07	0.07	0.07	47.8	42.1
	1_34	C4-7	0	2	3	0.25	0.24	0.65	0.59	38	30	3.3	2.9	15	22	2	0.4	2	2	40	2	41.57	39.48
	1_37	C3-4	1	2	4	0.28	0.28	0.9	0.87	13.5	17	1.3	2.2	9	17	40	0.07	40	0.4	40	0.4	64.17	39.06
	1_38	C3-4	1	2	4	0.27	0.24	0.69	0.62	39	35	6.1	5.2	15	17	0.4	0.07	0.4	0.07	0.4	0.07	28.97	41.57
	1_39	C4-7	0	3	4	0.22	0.22	0.58	0.55	37.5	37	5.9	5.4	22	29	0.4	0.07	0.4	0.4	0.4	0.07	35.62	32.63
	1_40	C4-7	0	3	4	0.27	0.25	0.61	0.63	23	0	2.5	2.6	20		0.07	0.07	0.07	0.07	0.07	0.07	24.37
	1_41	C4-7	0	3	4	0.21	0.26	0.51	0.76	35	31	6.5	6.2	20	17	0.07	0.07	0.07	0.07	0.07	0.07	27.04	32.28
	1_42	C4-7	0	3	4	0.22	0.24	0.67	0.68	34.5	28	5.1	5.1	21	21	0.4	0.4	0.07	0.07	0.07	0.4	34.49	39.5
	1_43	C4-7	0	3	4	0.24	0.25	0.6	0.61	21.5	22.5	3.6	3.5	16	18	0.4	0.4	0.4	0.07	0.4	0.07	44.73	31.91
	1_46	C3-4	1	4	4	0.26	0.26	0.73	0.67	37	38	5.2	5.4	30	30	0.4	0.07	0.4	0.07	0.4	0.07	31.85	28.13
	1_47	C3-4	1	3	4	0.22	0.2	0.74	0.62	28.5	36	5.2	4.9	14	29	2	0.4	0.4	0.07	2	0.4	29.66	39.42
	2_1	Control	2			0.26		0.59
	2_2	Control	2			0.24		0.63
	2_3	Control	2			0.31		0.69
	2_4	Control	2			0.26		0.69
	2_5	Control	2			0.26		0.57
	2_6	Control	2			0.24		0.7
	2_7	Control	2			0.27		0.57
	2_8	Control	2			0.21		0.66
	2_9	Control	2			0.25		0.57

## Sheet: Sheet1
				ID
				Group
				Pre_ope_JOAUEF
				Post_ope_JOAUEF
				Pre_ope_Movement_distance
				Post_ope_Movement_distance
				Pre_ope_Movement_time
				Post_ope_Movement_time
				Pre_ope_Grip_strength
				Post_ope_Grip_strength
				Pre_ope_Pinch_strength
				Post_ope_Pinch_strength
				Pre_ope_GRtest
				Post_ope_GRtest
				Pre_ope_Thumb
				Post_ope_Thumb
				Pre_ope_Index
				Post_ope_index
				Pre_ope_Middle
				Post_ope_Middle
				Pre_ope_STEF
				Post_ope_STEF
